# Supplementary material for: N-(2-Hydroxy­ethyl)-3,5-dinitro­benzamide
Source: Acta Crystallogr Sect E Struct Rep Online. 2008 Jul 5;64(Pt 8):o1422. doi: 10.1107/S1600536808019521 (PMC2962056; doi:10.1107/S1600536808019521)
Supplement: Supplementary file 1 [file e-64-o1422-sup1.cif]

##############################################################################
###                                                                        ###
###        Electronic paper (Acta Crystallographica Section E)             ###
###                                                                        ###
##############################################################################
#                                                                            #
# This CIF contains the data in a paper accepted for publication in Acta     #
# Crystallographica Section E. It conforms to the requirements of Notes      #
# for Authors for Section E, and has been peer reviewed under the auspices   #
# of the IUCr Commission on Journals.                                        #
#                                                                            #
# Full details of the Crystallographic Information File format               #
# are given in the paper "The Crystallographic Information File (CIF):       #
# a New Standard Archive File for Crystallography" by S. R. Hall, F. H.      #
# Allen and I. D. Brown [Acta Cryst. (1991), A47, 655-685].                  #
#                                                                            #
# The current version of the core CIF dictionary is obtainable from          #
# ftp://ftp.iucr.org/pub/cif_core.dic. The current version number is 2.4.    #
#                                                                            #
# Software is freely available for graphical display of the structure(s) in  #
# this CIF.  For information consult the CIF home page http://www.iucr.org/  #
# cif/home.html                                                              #
#                                                                            #
# This file may be used for bona fide research purposes within the           #
# scientific community so long as proper attribution is given to the journal # 
# article from which it was obtained.                                        #
#                                                                            #
##############################################################################
                                             
data_global
_audit_creation_method     'SHELXL-97'
_journal_date_recd_electronic     2008-05-03
_journal_date_accepted     2008-06-27
_journal_name_full     'Acta Crystallographica, Section E'
_journal_year     2008
_journal_volume     64
_journal_issue      8
_journal_page_first     o1422
_journal_page_last     o1422
_journal_paper_category     QO
_journal_coeditor_code     LX2057
_publ_contact_author_name     'An-ping, Deng'
_publ_contact_author_address
;
College of Chemistry
Sichuan University
Chengdu 610064
People's Republic of China
;
_publ_contact_author_email     denganping6119@yahoo.com.cn
_publ_contact_author_fax     86-28-85471302
_publ_contact_author_phone     '86-28-85471302'
_publ_section_title
;
<i>N</i>-(2-Hydroxyethyl)-3,5-dinitrobenzamide
;
loop_
    _publ_author_name
    _publ_author_footnote
    _publ_author_address
    'Li He' .
;
College of Chemistry
Sichuan University
Chengdu 610064
People's Republic of China
;
    'Zhi-Gang Xu' .
;
College of Chemistry
Sichuan University
Chengdu 610064
People's Republic of China
;
    'Yan Jiang' .
;
College of Chemistry
Sichuan University
Chengdu 610064
People's Republic of China
;
    'Zhi-Hua Mao' .
;
Analytical & Testing Center, Sichuan University
Chengdu 610064
People's Republic of China
;
    'An-Ping Deng' .
;
College of Chemistry
Sichuan University
Chengdu 610064
People's Republic of China
;
data_I
_chemical_name_systematic
;
<i>N</i>-(2-Hydroxyethyl)-3,5-dinitrobenzamide
;
_chemical_name_common     ?
_chemical_formula_moiety     'C9 H9 N3 O6'
_chemical_formula_sum     'C9 H9 N3 O6'
_chemical_formula_iupac     'C9 H9 N3 O6'
_chemical_formula_weight     255.19
_chemical_melting_point     ?
_chemical_melting_point_gt     416
_chemical_melting_point_lt     417
_symmetry_cell_setting     Orthorhombic
_symmetry_space_group_name_H-M     'P 21 21 21'
_symmetry_space_group_name_Hall     'p 2ac 2ab'
loop_
    _symmetry_equiv_pos_as_xyz
    'x, y, z'
    '-x+1/2, -y, z+1/2'
    'x+1/2, -y+1/2, -z'
    '-x, y+1/2, -z+1/2'
_cell_length_a     6.514(4)
_cell_length_b     9.097(3)
_cell_length_c     18.177(3)
_cell_angle_alpha     90.00
_cell_angle_beta     90.00
_cell_angle_gamma     90.00
_cell_volume     1077.1(8)
_cell_formula_units_Z     4
_cell_measurement_reflns_used     24
_cell_measurement_theta_min     4.45
_cell_measurement_theta_max     7.79
_cell_measurement_temperature     294(2)
_exptl_crystal_description     block
_exptl_crystal_colour     colourless
_exptl_crystal_size_max     0.46
_exptl_crystal_size_mid     0.45
_exptl_crystal_size_min     0.33
_exptl_crystal_density_diffrn     1.574
_exptl_crystal_density_meas     ?
_exptl_crystal_density_method     'not measured'
_exptl_crystal_F_000     528
_exptl_absorpt_coefficient_mu     0.135
_exptl_absorpt_correction_type     none
_exptl_absorpt_process_details     ?
_exptl_absorpt_correction_T_min     ?
_exptl_absorpt_correction_T_max     ?
_exptl_special_details
;
;
_diffrn_ambient_temperature     294(2)
_diffrn_radiation_type     MoK\a
_diffrn_radiation_wavelength     0.71073
_diffrn_radiation_source     'fine-focus sealed tube'
_diffrn_radiation_monochromator     graphite
_diffrn_measurement_device_type     'Enraf--Nonius CAD-4'
_diffrn_measurement_method     \w/2\q
_diffrn_detector_area_resol_mean     ?
_diffrn_reflns_number     1124
_diffrn_reflns_av_R_equivalents     0.0151
_diffrn_reflns_av_sigmaI/netI     0.0214
_diffrn_reflns_theta_min     2.24
_diffrn_reflns_theta_max     24.98
_diffrn_reflns_theta_full     24.98
_diffrn_measured_fraction_theta_max     0.988
_diffrn_measured_fraction_theta_full     0.988
_diffrn_reflns_limit_h_min     -3
_diffrn_reflns_limit_h_max     7
_diffrn_reflns_limit_k_min     -4
_diffrn_reflns_limit_k_max     10
_diffrn_reflns_limit_l_min     -10
_diffrn_reflns_limit_l_max     21
_diffrn_standards_number     3
_diffrn_standards_interval_count     100
_diffrn_standards_interval_time     ?
_diffrn_standards_decay_%     3.4
_refine_special_details
;
 Refinement of F^2^ against ALL reflections.  The weighted R-factor wR and
 goodness of fit S are based on F^2^, conventional R-factors R are based
 on F, with F set to zero for negative F^2^. The threshold expression of
 F^2^ > 2sigma(F^2^) is used only for calculating R-factors(gt) etc. and is
 not relevant to the choice of reflections for refinement.  R-factors based
 on F^2^ are statistically about twice as large as those based on F, and R-
 factors based on ALL data will be even larger.
;
_reflns_number_total     1118
_reflns_number_gt     945
_reflns_threshold_expression     I>2\s(I)
_refine_ls_structure_factor_coef     Fsqd
_refine_ls_matrix_type     full
_refine_ls_R_factor_all     0.0473
_refine_ls_R_factor_gt     0.0349
_refine_ls_wR_factor_gt     0.0864
_refine_ls_wR_factor_ref     0.0917
_refine_ls_goodness_of_fit_ref     1.097
_refine_ls_restrained_S_all     1.097
_refine_ls_number_reflns     1118
_refine_ls_number_parameters     164
_refine_ls_number_restraints     0
_refine_ls_hydrogen_treatment     constr
_refine_ls_weighting_scheme     calc
_refine_ls_weighting_details
         'calc w=1/[\s^2^(Fo^2^)+(0.0522P)^2^+0.1396P] where P=(Fo^2^+2Fc^2^)/3'
_atom_sites_solution_hydrogens     geom
_atom_sites_solution_primary     direct
_atom_sites_solution_secondary     difmap
_refine_ls_shift/su_max     0.000
_refine_ls_shift/su_mean     0.000
_refine_diff_density_max     0.138
_refine_diff_density_min     -0.179
_refine_ls_extinction_method     'SHELXL97 (Sheldrick, 2008)'
_refine_ls_extinction_coef     0.219(12)
_refine_ls_extinction_expression
                                  'Fc^*^=kFc[1+0.001xFc^2^\l^3^/sin(2\q)]^-1/4^'
_refine_ls_abs_structure_details     ?
_refine_ls_abs_structure_Flack     ?
loop_
    _atom_type_symbol
    _atom_type_description
    _atom_type_scat_dispersion_real
    _atom_type_scat_dispersion_imag
    _atom_type_scat_source
    'C' 'C' 0.0033 0.0016
                         'International Tables Vol C Tables 4.2.6.8 and 6.1.1.4'
    'H' 'H' 0.0000 0.0000
                         'International Tables Vol C Tables 4.2.6.8 and 6.1.1.4'
    'N' 'N' 0.0061 0.0033
                         'International Tables Vol C Tables 4.2.6.8 and 6.1.1.4'
    'O' 'O' 0.0106 0.0060
                         'International Tables Vol C Tables 4.2.6.8 and 6.1.1.4'
_computing_data_collection     'DIFRAC (Gabe <i>et al.</i>, 1993)'
_computing_cell_refinement     'DIFRAC (Gabe <i>et al.</i>, 1993)'
_computing_data_reduction     'NRCVAX (Gabe <i>et al.</i>,  1989)'
_computing_structure_solution     'SHELXS97 (Sheldrick, 2008)'
_computing_structure_refinement     'SHELXL97 (Sheldrick, 2008)'
_computing_molecular_graphics
                      'ORTEP-3 (Farrugia, 1997) and DIAMOND (Brandenburg, 1998)'
_computing_publication_material     'SHELXL97 (Sheldrick, 2008)'
loop_
    _atom_site_type_symbol
    _atom_site_label
    _atom_site_fract_x
    _atom_site_fract_y
    _atom_site_fract_z
    _atom_site_U_iso_or_equiv
    _atom_site_adp_type
    _atom_site_calc_flag
    _atom_site_refinement_flags
    _atom_site_occupancy
    _atom_site_disorder_assembly
    _atom_site_disorder_group
    O O1 0.2873(3) 0.5989(2) 0.34735(10) 0.0471(6) Uani d . 1 . .
    O O2 0.5044(3) 0.7755(2) 0.56083(10) 0.0476(6) Uani d . 1 . .
    H H2W 0.5535 0.8106 0.5985 0.071 Uiso calc R 1 . .
    O O3 0.5495(4) 0.6710(3) 0.02304(11) 0.0717(8) Uani d . 1 . .
    O O4 0.3233(5) 0.5573(4) 0.08631(13) 0.1040(12) Uani d . 1 . .
    O O5 1.0931(4) 0.9372(3) 0.26737(12) 0.0799(9) Uani d . 1 . .
    O O6 1.1272(4) 0.8922(3) 0.15286(11) 0.0696(8) Uani d . 1 . .
    N N1 0.5752(4) 0.6420(2) 0.41241(11) 0.0370(6) Uani d . 1 . .
    H H1N 0.6916 0.6865 0.4132 0.044 Uiso calc R 1 . .
    N N2 0.4757(5) 0.6333(3) 0.08103(13) 0.0535(7) Uani d . 1 . .
    N N3 1.0356(4) 0.8822(3) 0.21046(13) 0.0464(6) Uani d . 1 . .
    C C1 0.5713(4) 0.6903(3) 0.28124(14) 0.0316(6) Uani d . 1 . .
    C C2 0.7552(4) 0.7679(3) 0.27890(13) 0.0332(6) Uani d . 1 . .
    H H2A 0.8186 0.7982 0.3222 0.040 Uiso calc R 1 . .
    C C3 0.8421(4) 0.7994(3) 0.21153(14) 0.0355(6) Uani d . 1 . .
    C C4 0.7576(4) 0.7570(3) 0.14550(13) 0.0366(7) Uani d . 1 . .
    H H4 0.8202 0.7779 0.1007 0.044 Uiso calc R 1 . .
    C C5 0.5739(5) 0.6816(3) 0.14983(14) 0.0386(7) Uani d . 1 . .
    C C6 0.4801(4) 0.6487(3) 0.21553(14) 0.0358(6) Uani d . 1 . .
    H H6 0.3556 0.5987 0.2159 0.043 Uiso calc R 1 . .
    C C7 0.4681(4) 0.6420(3) 0.35076(14) 0.0350(7) Uani d . 1 . .
    C C8 0.5042(5) 0.5698(3) 0.47915(13) 0.0437(7) Uani d . 1 . .
    H H8A 0.5403 0.4664 0.4768 0.052 Uiso calc R 1 . .
    H H8B 0.3557 0.5765 0.4815 0.052 Uiso calc R 1 . .
    C C9 0.5928(4) 0.6344(3) 0.54759(14) 0.0426(7) Uani d . 1 . .
    H H9A 0.5652 0.5700 0.5890 0.051 Uiso calc R 1 . .
    H H9B 0.7404 0.6438 0.5424 0.051 Uiso calc R 1 . .
loop_
    _atom_site_aniso_label
    _atom_site_aniso_U_11
    _atom_site_aniso_U_22
    _atom_site_aniso_U_33
    _atom_site_aniso_U_12
    _atom_site_aniso_U_13
    _atom_site_aniso_U_23
    O1 0.0326(11) 0.0647(13) 0.0441(10) -0.0133(11) 0.0046(9) -0.0125(10)
    O2 0.0324(10) 0.0700(13) 0.0405(10) 0.0039(11) -0.0015(9) -0.0121(9)
    O3 0.089(2) 0.0951(17) 0.0311(11) -0.0176(17) -0.0042(13) 0.0000(11)
    O4 0.103(2) 0.156(3) 0.0536(14) -0.079(2) -0.0175(15) -0.0111(17)
    O5 0.0793(19) 0.113(2) 0.0478(13) -0.0607(17) -0.0059(12) 0.0036(13)
    O6 0.0530(14) 0.104(2) 0.0523(13) -0.0241(16) 0.0145(12) 0.0089(13)
    N1 0.0305(12) 0.0486(13) 0.0319(11) -0.0083(12) 0.0060(10) 0.0000(10)
    N2 0.0617(19) 0.0631(16) 0.0356(13) -0.0109(18) -0.0113(14) -0.0048(12)
    N3 0.0415(14) 0.0577(14) 0.0400(13) -0.0152(13) 0.0011(13) 0.0105(13)
    C1 0.0287(13) 0.0319(12) 0.0341(13) 0.0022(12) 0.0013(12) -0.0024(11)
    C2 0.0334(14) 0.0363(13) 0.0300(12) -0.0038(12) -0.0027(12) -0.0013(11)
    C3 0.0320(13) 0.0378(13) 0.0367(13) -0.0040(12) 0.0003(13) 0.0023(12)
    C4 0.0415(17) 0.0383(14) 0.0300(12) 0.0006(14) 0.0033(13) 0.0031(11)
    C5 0.0442(17) 0.0414(14) 0.0303(13) 0.0005(15) -0.0081(12) -0.0026(11)
    C6 0.0281(13) 0.0400(13) 0.0391(14) -0.0011(12) -0.0031(13) -0.0039(12)
    C7 0.0310(16) 0.0392(15) 0.0346(14) -0.0051(14) 0.0027(12) -0.0081(11)
    C8 0.0455(16) 0.0502(15) 0.0354(13) -0.0075(15) 0.0068(14) 0.0031(12)
    C9 0.0345(15) 0.0576(17) 0.0356(13) 0.0019(16) 0.0030(12) 0.0081(13)
_geom_special_details
;
 All esds (except the esd in the dihedral angle between two l.s. planes)
 are estimated using the full covariance matrix.  The cell esds are taken
 into account individually in the estimation of esds in distances, angles
 and torsion angles; correlations between esds in cell parameters are only
 used when they are defined by crystal symmetry.  An approximate (isotropic)
 treatment of cell esds is used for estimating esds involving l.s. planes.
;
loop_
    _geom_bond_atom_site_label_1
    _geom_bond_atom_site_label_2
    _geom_bond_site_symmetry_2
    _geom_bond_distance
    _geom_bond_publ_flag
    O1 C7 . 1.243(4) ?
    O2 C9 . 1.428(3) ?
    O2 H2W . 0.8200 ?
    O3 N2 . 1.208(3) ?
    O4 N2 . 1.213(4) ?
    O5 N3 . 1.209(3) ?
    O6 N3 . 1.209(3) ?
    N1 C7 . 1.320(3) ?
    N1 C8 . 1.455(3) ?
    N1 H1N . 0.8600 ?
    N2 C5 . 1.472(4) ?
    N3 C3 . 1.468(3) ?
    C1 C6 . 1.387(3) ?
    C1 C2 . 1.391(4) ?
    C1 C7 . 1.498(4) ?
    C2 C3 . 1.379(3) ?
    C2 H2A . 0.9300 ?
    C3 C4 . 1.376(4) ?
    C4 C5 . 1.382(4) ?
    C4 H4 . 0.9300 ?
    C5 C6 . 1.374(4) ?
    C6 H6 . 0.9300 ?
    C8 C9 . 1.492(4) ?
    C8 H8A . 0.9700 ?
    C8 H8B . 0.9700 ?
    C9 H9A . 0.9700 ?
    C9 H9B . 0.9700 ?
loop_
    _geom_angle_atom_site_label_1
    _geom_angle_atom_site_label_2
    _geom_angle_atom_site_label_3
    _geom_angle_site_symmetry_1
    _geom_angle_site_symmetry_3
    _geom_angle
    _geom_angle_publ_flag
    C9 O2 H2W . . 109.5 ?
    C7 N1 C8 . . 122.7(2) ?
    C7 N1 H1N . . 118.7 ?
    C8 N1 H1N . . 118.7 ?
    O3 N2 O4 . . 123.8(3) ?
    O3 N2 C5 . . 119.0(3) ?
    O4 N2 C5 . . 117.3(3) ?
    O6 N3 O5 . . 123.9(2) ?
    O6 N3 C3 . . 118.3(2) ?
    O5 N3 C3 . . 117.8(2) ?
    C6 C1 C2 . . 118.8(2) ?
    C6 C1 C7 . . 117.0(2) ?
    C2 C1 C7 . . 124.2(2) ?
    C3 C2 C1 . . 119.1(2) ?
    C3 C2 H2A . . 120.5 ?
    C1 C2 H2A . . 120.5 ?
    C4 C3 C2 . . 123.5(2) ?
    C4 C3 N3 . . 118.4(2) ?
    C2 C3 N3 . . 118.1(2) ?
    C3 C4 C5 . . 115.9(2) ?
    C3 C4 H4 . . 122.1 ?
    C5 C4 H4 . . 122.1 ?
    C6 C5 C4 . . 122.9(2) ?
    C6 C5 N2 . . 118.7(3) ?
    C4 C5 N2 . . 118.4(3) ?
    C5 C6 C1 . . 119.9(2) ?
    C5 C6 H6 . . 120.0 ?
    C1 C6 H6 . . 120.0 ?
    O1 C7 N1 . . 122.9(3) ?
    O1 C7 C1 . . 118.4(2) ?
    N1 C7 C1 . . 118.6(2) ?
    N1 C8 C9 . . 113.2(2) ?
    N1 C8 H8A . . 108.9 ?
    C9 C8 H8A . . 108.9 ?
    N1 C8 H8B . . 108.9 ?
    C9 C8 H8B . . 108.9 ?
    H8A C8 H8B . . 107.7 ?
    O2 C9 C8 . . 109.8(2) ?
    O2 C9 H9A . . 109.7 ?
    C8 C9 H9A . . 109.7 ?
    O2 C9 H9B . . 109.7 ?
    C8 C9 H9B . . 109.7 ?
    H9A C9 H9B . . 108.2 ?
loop_
    _geom_torsion_atom_site_label_1
    _geom_torsion_atom_site_label_2
    _geom_torsion_atom_site_label_3
    _geom_torsion_atom_site_label_4
    _geom_torsion_site_symmetry_1
    _geom_torsion_site_symmetry_2
    _geom_torsion_site_symmetry_3
    _geom_torsion_site_symmetry_4
    _geom_torsion
    _geom_torsion_publ_flag
    C6 C1 C2 C3 . . . . -0.8(3) ?
    C7 C1 C2 C3 . . . . 176.3(2) ?
    C1 C2 C3 C4 . . . . -0.6(4) ?
    C1 C2 C3 N3 . . . . 179.6(2) ?
    O6 N3 C3 C4 . . . . -10.1(4) ?
    O5 N3 C3 C4 . . . . 169.5(3) ?
    O6 N3 C3 C2 . . . . 169.7(3) ?
    O5 N3 C3 C2 . . . . -10.7(4) ?
    C2 C3 C4 C5 . . . . 1.2(4) ?
    N3 C3 C4 C5 . . . . -179.0(2) ?
    C3 C4 C5 C6 . . . . -0.6(4) ?
    C3 C4 C5 N2 . . . . 180.0(3) ?
    O3 N2 C5 C6 . . . . 174.7(3) ?
    O4 N2 C5 C6 . . . . -5.2(4) ?
    O3 N2 C5 C4 . . . . -5.8(4) ?
    O4 N2 C5 C4 . . . . 174.3(3) ?
    C4 C5 C6 C1 . . . . -0.8(4) ?
    N2 C5 C6 C1 . . . . 178.7(2) ?
    C2 C1 C6 C5 . . . . 1.4(4) ?
    C7 C1 C6 C5 . . . . -175.9(3) ?
    C8 N1 C7 O1 . . . . 10.3(4) ?
    C8 N1 C7 C1 . . . . -167.1(2) ?
    C6 C1 C7 O1 . . . . -16.4(4) ?
    C2 C1 C7 O1 . . . . 166.4(2) ?
    C6 C1 C7 N1 . . . . 161.2(2) ?
    C2 C1 C7 N1 . . . . -16.0(4) ?
    C7 N1 C8 C9 . . . . -154.7(3) ?
    N1 C8 C9 O2 . . . . 71.7(3) ?
loop_
    _geom_hbond_atom_site_label_D
    _geom_hbond_atom_site_label_H
    _geom_hbond_atom_site_label_A
    _geom_hbond_site_symmetry_A
    _geom_hbond_distance_DH
    _geom_hbond_distance_HA
    _geom_hbond_distance_DA
    _geom_hbond_angle_DHA
    O2 H2W O1 3_566 0.82 1.99 2.737(3) 150.7
    N1 H1N O2 3_566 0.86 2.12 2.935(3) 158.2
