# Supplementary material for: N-(2-Hydroxy­ethyl)-3,5-dinitro­benzamide
Source: Acta Crystallogr Sect E Struct Rep Online. 2008 Jul 5;64(Pt 8):o1422. doi: 10.1107/S1600536808019521 (PMC2962056; doi:10.1107/S1600536808019521)
Supplement: Supplementary file 2 [file e-64-o1422-Isup2.hkl]

# 
# h,k,l, Fc-squared, Fo-squared, sigma(Fo-squared) and status flag 
# 
data_I
_shelx_title ' HLI2 IN P212121' 
_shelx_refln_list_code          4 
_shelx_F_calc_maximum      202.34 
_exptl_crystal_F_000       528.00 
_reflns_d_resolution_high  0.8415 
 
loop_ 
 _symmetry_equiv_pos_as_xyz 
 'x, y, z' 
 '-x+1/2, -y, z+1/2' 
 'x+1/2, -y+1/2, -z' 
 '-x, y+1/2, -z+1/2' 
 
_cell_length_a     6.5140 
_cell_length_b     9.0970 
_cell_length_c    18.1770 
_cell_angle_alpha  90.000 
_cell_angle_beta   90.000 
_cell_angle_gamma  90.000 
 
_shelx_F_squared_multiplier     1.000 
 
loop_ 
 _refln_index_h 
 _refln_index_k 
 _refln_index_l 
 _refln_F_squared_calc 
 _refln_F_squared_meas 
 _refln_F_squared_sigma 
 _refln_observed_status 
   2   0   0     8808.50     8049.90     79.82 o 
   4   0   0     1035.04     1076.52      7.94 o 
   6   0   0       16.22       14.57      2.23 o 
   1   1   0        2.92        5.67      0.55 o 
   2   1   0     1900.68     2123.97      8.45 o 
   3   1   0     3664.00     3909.33     14.68 o 
   4   1   0     2022.76     2343.21     13.17 o 
   5   1   0       42.70       52.40      2.42 o 
   6   1   0       37.75       43.26      2.62 o 
   7   1   0       58.09       53.32      3.52 o 
   0   2   0     5870.15     6139.36     57.19 o 
   1   2   0    40942.13    39664.87    241.57 o 
   2   2   0       62.57       73.55      1.70 o 
   3   2   0       34.88       38.89      1.55 o 
   4   2   0      522.45      551.43      5.87 o 
   5   2   0       10.08       16.18      1.86 o 
   6   2   0       26.09       23.90      2.29 o 
   7   2   0       44.64       47.94      3.31 o 
   1   3   0      195.77      188.99      2.53 o 
   2   3   0      482.12      511.84      4.64 o 
   3   3   0     1257.86     1398.64      8.75 o 
   4   3   0      161.26      160.08      3.53 o 
   5   3   0        0.04        0.00      3.21 o 
   6   3   0      135.36      119.04      4.12 o 
   7   3   0       40.96       33.89      5.15 o 
   0   4   0     4256.68     4604.20      8.18 o 
   1   4   0      121.33      124.35      2.33 o 
   2   4   0     1461.34     1423.82      8.73 o 
   3   4   0       50.20       52.90      2.09 o 
   4   4   0       19.99       20.50      1.74 o 
   5   4   0       99.67       96.48      3.41 o 
   6   4   0        0.05        0.00      3.45 o 
   7   4   0       32.44       32.73      5.04 o 
   1   5   0       31.38       36.80      1.59 o 
   2   5   0      404.03      438.49      5.32 o 
   3   5   0       32.72       31.65      1.90 o 
   4   5   0        8.17        9.94      1.50 o 
   5   5   0      127.50      140.22      4.30 o 
   6   5   0        4.05        0.22      4.00 o 
   0   6   0       26.29       24.36      1.53 o 
   1   6   0      414.00      390.52      5.13 o 
   2   6   0      726.27      694.58      7.14 o 
   3   6   0      283.59      254.06      4.73 o 
   4   6   0       82.88       96.92      3.37 o 
   5   6   0       32.56       31.41      2.70 o 
   6   6   0        4.50        1.86      4.20 o 
   1   7   0      200.67      190.73      4.08 o 
   2   7   0        4.44        0.00      2.58 o 
   3   7   0       42.42       38.53      2.37 o 
   4   7   0       28.27       29.94      2.48 o 
   5   7   0        8.34        2.77      3.73 o 
   0   8   0       33.88       38.52      2.61 o 
   1   8   0      120.28      126.08      3.85 o 
   2   8   0        7.30        9.57      1.66 o 
   3   8   0      181.11      179.63      4.77 o 
   4   8   0       89.33       89.24      4.31 o 
   5   8   0        0.84        0.00      3.70 o 
   1   9   0       52.45       47.15      2.85 o 
   2   9   0        0.08        0.00      2.89 o 
   3   9   0        7.00        8.13      3.70 o 
   4   9   0       39.27       33.65      3.41 o 
   0  10   0       14.07        4.81      3.83 o 
   1  10   0        2.22        4.29      2.95 o 
   2  10   0       13.97        8.71      3.92 o 
   2   0   1      331.88      335.90      3.04 o 
   3   0   1      538.47      616.60      5.08 o 
   4   0   1       20.38       23.49      1.61 o 
   5   0   1       87.05       97.74      3.03 o 
   6   0   1        1.55        0.00      3.44 o 
   7   0   1      101.12      104.85      4.41 o 
   0   1   1       49.13       37.79      0.74 o 
   1   1   1      689.48      655.01      3.44 o 
   2   1   1     2235.60     2325.73      9.02 o 
   3   1   1      244.91      221.37      3.18 o 
   4   1   1       53.81       59.64      2.26 o 
   5   1   1       10.73       14.84      1.86 o 
   6   1   1       35.95       26.47      2.29 o 
   7   1   1       84.78       86.07      3.99 o 
   0   2   1     1248.29     1293.20      5.34 o 
   1   2   1      556.35      566.19      3.82 o 
   2   2   1      446.84      449.25      3.87 o 
   3   2   1      459.53      500.27      4.75 o 
   4   2   1      670.62      665.34      6.61 o 
   5   2   1      220.81      224.47      4.69 o 
   6   2   1        1.39        2.07      3.11 o 
   7   2   1       35.33       30.62      4.76 o 
   0   3   1       39.42       41.88      1.17 o 
   1   3   1     7790.03     8618.61     86.50 o 
   2   3   1      439.14      469.91      4.36 o 
   3   3   1      448.38      398.98      4.56 o 
   4   3   1        8.72       11.57      1.48 o 
   5   3   1      210.22      195.58      4.42 o 
   6   3   1       72.79       63.85      3.21 o 
   7   3   1       33.83       31.29      2.90 o 
  -2   4   1     2363.36     2472.93     32.46 o 
   0   4   1      731.39      697.77      5.28 o 
   1   4   1      332.82      351.68      3.79 o 
   2   4   1     2364.62     2459.60     11.86 o 
   3   4   1      169.44      161.68      3.22 o 
   4   4   1       67.41       62.34      2.46 o 
   5   4   1      173.85      191.32      4.70 o 
   6   4   1       68.07       62.48      3.49 o 
   7   4   1       12.04       11.21      4.03 o 
   0   5   1       33.29       31.60      1.53 o 
   1   5   1      473.45      472.10      4.99 o 
   2   5   1     1630.37     1665.34     10.58 o 
   3   5   1      212.21      203.09      3.90 o 
   4   5   1      108.76      119.10      3.60 o 
   5   5   1       82.75       85.66      3.40 o 
   6   5   1       94.84       92.91      5.74 o 
   0   6   1      105.08      112.05      2.75 o 
   1   6   1      601.56      623.31      6.43 o 
   2   6   1       70.16       77.48      2.60 o 
   3   6   1      183.07      178.04      3.93 o 
   4   6   1       57.58       61.96      3.15 o 
   5   6   1       38.92       40.37      2.84 o 
   6   6   1        1.04        0.00      3.59 o 
   0   7   1       45.37       52.25      2.30 o 
   1   7   1       51.06       49.47      2.38 o 
   2   7   1       36.31       30.23      2.12 o 
   3   7   1      123.89      111.17      3.55 o 
   4   7   1       18.62       17.72      2.27 o 
   5   7   1       11.04        4.70      3.72 o 
   0   8   1      180.82      186.10      4.35 o 
   1   8   1       17.14       19.14      1.81 o 
   2   8   1       23.39       24.46      2.15 o 
   3   8   1        4.29        4.31      3.20 o 
   4   8   1       22.88       21.47      2.39 o 
   5   8   1        3.29        0.83      3.67 o 
   0   9   1        0.95        4.09      2.84 o 
   1   9   1       11.48       11.44      1.87 o 
   2   9   1        6.84        6.72      2.07 o 
   3   9   1      122.62      117.38      4.53 o 
   4   9   1       16.18       19.60      2.63 o 
   0  10   1       39.01       38.92      2.76 o 
   1  10   1       19.24       13.39      4.16 o 
   2  10   1        9.14       13.79      2.19 o 
   0   0   2     1108.84      950.65      3.38 o 
   2   0   2     1681.53     1774.85      7.64 o 
   3   0   2      490.50      531.99      4.79 o 
   4   0   2       59.28       56.82      2.18 o 
   5   0   2       76.42       78.21      2.93 o 
   6   0   2       49.29       45.14      2.62 o 
   7   0   2        0.43        3.41      3.46 o 
   0   1   2      526.11      524.68      2.73 o 
   1   1   2      134.25      135.12      1.61 o 
   2   1   2      123.99      116.07      1.92 o 
   3   1   2      882.19      846.97      6.24 o 
   4   1   2       26.76       24.97      1.76 o 
   5   1   2       14.86       15.02      1.68 o 
   6   1   2        7.50        7.73      3.22 o 
   7   1   2       18.77       17.89      2.69 o 
   0   2   2      367.18      344.21      2.70 o 
   1   2   2      907.14      943.00      4.99 o 
   2   2   2     1076.14     1104.45      6.47 o 
   3   2   2       28.18       25.84      1.40 o 
   4   2   2       51.75       56.53      2.18 o 
   5   2   2       20.72       16.72      1.91 o 
   6   2   2       20.08       15.86      3.74 o 
   7   2   2        4.75        2.06      3.59 o 
   0   3   2      873.28      869.55      5.21 o 
   1   3   2     1231.82     1216.87      6.68 o 
   2   3   2      306.35      316.64      3.66 o 
   3   3   2       96.05       88.04      2.31 o 
   4   3   2       19.18       20.08      1.70 o 
   5   3   2       21.15       24.87      2.18 o 
   6   3   2        7.26        0.00      3.66 o 
   7   3   2        0.17        2.27      3.62 o 
   0   4   2        4.95        7.03      1.00 o 
   1   4   2      155.11      175.58      2.74 o 
   2   4   2      313.30      324.02      4.14 o 
   3   4   2       90.54       80.81      2.37 o 
   4   4   2       18.74       19.00      1.69 o 
   5   4   2       88.74       95.61      3.49 o 
   6   4   2      150.96      130.65      5.33 o 
   7   4   2       16.30        4.00      4.55 o 
   0   5   2      183.40      193.24      3.20 o 
   1   5   2      162.76      166.79      3.02 o 
   2   5   2      222.29      204.58      3.67 o 
   3   5   2       16.57       15.04      1.50 o 
   4   5   2       63.79       66.81      2.71 o 
   5   5   2       25.12       23.92      2.53 o 
   6   5   2       13.07       12.90      2.72 o 
   0   6   2       20.91       18.00      1.53 o 
   1   6   2      119.51      117.80      2.98 o 
   2   6   2      190.67      202.16      3.91 o 
   3   6   2       62.71       64.07      2.64 o 
   4   6   2       40.43       39.76      2.75 o 
   5   6   2       65.87       57.93      3.30 o 
   6   6   2       53.58       42.38      5.00 o 
   0   7   2       18.16       21.41      1.65 o 
   1   7   2       42.67       44.23      2.34 o 
   2   7   2        3.23        3.54      2.68 o 
   3   7   2      155.48      146.09      4.00 o 
   4   7   2        8.99        7.46      1.91 o 
   5   7   2        9.41       11.27      3.08 o 
   0   8   2        0.81        0.50      2.71 o 
   1   8   2       22.41       20.20      2.07 o 
   2   8   2        5.50        2.40      2.65 o 
   3   8   2       80.88       71.49      3.26 o 
   4   8   2      118.58      120.77      4.45 o 
   5   8   2        5.13        6.78      1.96 o 
   0   9   2       57.50       52.17      2.90 o 
   1   9   2       18.59       15.36      1.99 o 
   2   9   2       12.62        9.24      2.07 o 
   3   9   2       14.81        4.97      4.05 o 
   4   9   2       33.51       29.73      2.80 o 
   0  10   2       20.31       20.68      2.36 o 
   1  10   2        2.35        0.00      3.42 o 
   2  10   2        5.50        8.73      2.13 o 
   2   0   3      535.26      551.93      4.05 o 
   3   0   3      271.17      300.93      3.60 o 
   4   0   3        0.10        3.62      1.85 o 
   5   0   3        2.30        2.94      2.94 o 
   6   0   3       24.50       30.21      2.27 o 
   7   0   3       18.48       12.65      4.11 o 
  -1   1   3     1314.36     1325.32      6.05 o 
   0   1   3     1277.66     1166.77      4.88 o 
   1   1   3     1315.11     1311.83      2.89 o 
   2   1   3       71.70       79.66      1.68 o 
   3   1   3      154.65      154.96      2.65 o 
   4   1   3      378.45      386.12      5.01 o 
   5   1   3       32.49       38.67      2.41 o 
   6   1   3       30.75       28.16      2.49 o 
   7   1   3       46.95       43.06      4.57 o 
   0   2   3     7788.82     7642.64     72.37 o 
   1   2   3     2771.96     2872.84     10.14 o 
   2   2   3      541.70      485.53      4.15 o 
   3   2   3      151.66      138.37      2.68 o 
   4   2   3      142.87      146.41      3.18 o 
   5   2   3       58.92       66.70      2.95 o 
   6   2   3       11.37       14.50      2.17 o 
   7   2   3        3.75        3.12      4.00 o 
   0   3   3        0.47        1.95      0.72 o 
   1   3   3        8.08        9.72      0.89 o 
   2   3   3      606.44      594.80      5.06 o 
   3   3   3      409.10      386.69      4.59 o 
   4   3   3       64.67       64.68      2.45 o 
   5   3   3       65.35       64.85      2.97 o 
   6   3   3        6.65        5.02      1.86 o 
   7   3   3        3.71        0.84      3.97 o 
   0   4   3       27.20       32.87      1.33 o 
   1   4   3      858.16      839.14      6.17 o 
   2   4   3      440.03      442.52      4.84 o 
   3   4   3      324.90      308.56      4.42 o 
   4   4   3       15.97       16.03      1.74 o 
   5   4   3       53.01       61.10      3.44 o 
   6   4   3       15.53        7.86      4.24 o 
   7   4   3        8.55        7.39      2.46 o 
   0   5   3       59.01       56.81      1.85 o 
   1   5   3      280.13      273.27      3.95 o 
   2   5   3       74.48       76.68      2.45 o 
   3   5   3      191.05      186.89      3.79 o 
   4   5   3      104.11      111.20      3.62 o 
   5   5   3       10.87       12.54      1.94 o 
   6   5   3       14.91       13.80      3.85 o 
   0   6   3       57.02       57.51      2.06 o 
   1   6   3      189.43      192.54      3.64 o 
   2   6   3       56.57       54.52      2.33 o 
   3   6   3       44.07       49.59      2.41 o 
   4   6   3       12.23        9.44      3.28 o 
   5   6   3        5.71        6.04      2.04 o 
   6   6   3       24.53       13.75      4.35 o 
   0   7   3       27.20       26.37      1.83 o 
   1   7   3        2.26        2.54      2.21 o 
   2   7   3       65.05       69.76      2.82 o 
   3   7   3       12.64        9.96      3.13 o 
   4   7   3        0.55        0.00      3.24 o 
   5   7   3       17.18       12.25      2.41 o 
   0   8   3       36.28       29.57      2.18 o 
   1   8   3        7.64       11.26      1.61 o 
   2   8   3       34.38       30.95      2.42 o 
   3   8   3       40.35       34.46      2.74 o 
   4   8   3       31.61       31.37      3.12 o 
   5   8   3        2.09        2.16      3.33 o 
   0   9   3        0.00        0.00      3.04 o 
   1   9   3        8.46       10.74      1.85 o 
   2   9   3       20.67       25.33      2.40 o 
   3   9   3       10.20       12.83      2.13 o 
   4   9   3        1.79        3.98      3.54 o 
   0  10   3       22.14       23.87      2.26 o 
   1  10   3        3.05        1.19      3.27 o 
   2  10   3        6.84        9.16      2.10 o 
   0   0   4       43.20       43.79      0.97 o 
   1   0   4      450.99      440.26      1.98 o 
   2   0   4     2172.06     2203.59      9.28 o 
   3   0   4      232.88      225.26      3.19 o 
   4   0   4        8.51        8.17      1.29 o 
   5   0   4       16.88       19.04      1.99 o 
   6   0   4       14.40       13.86      3.48 o 
   7   0   4        7.13        7.30      4.04 o 
   0   1   4     3091.08     2749.36     35.66 o 
   1   1   4     5280.53     5039.33     55.83 o 
   2   1   4      145.47      166.31      2.42 o 
   3   1   4      120.50       98.02      2.18 o 
   4   1   4       41.12       42.00      1.94 o 
   5   1   4      230.78      249.37      4.70 o 
   6   1   4       80.05       76.55      3.32 o 
   7   1   4       24.27       15.05      4.93 o 
   0   2   4        0.78        1.87      1.21 o 
   1   2   4      303.45      292.56      2.97 o 
   2   2   4      188.54      188.30      2.64 o 
   3   2   4      293.54      285.68      3.77 o 
   4   2   4      123.77      116.27      2.90 o 
   5   2   4       33.01       33.83      2.34 o 
   6   2   4       33.24       27.54      2.46 o 
   7   2   4       23.30       19.10      4.42 o 
   0   3   4      780.98      749.24      5.12 o 
   1   3   4       44.47       43.94      1.47 o 
   2   3   4      202.48      197.94      3.06 o 
   3   3   4      268.17      255.46      3.92 o 
   4   3   4       14.27       11.61      1.62 o 
   5   3   4       59.97       58.14      3.13 o 
   6   3   4       45.16       37.93      3.78 o 
   7   3   4       23.55       18.91      4.92 o 
   0   4   4      206.54      220.52      3.18 o 
   1   4   4        7.19        8.86      1.04 o 
   2   4   4       11.36       16.55      1.28 o 
   3   4   4      260.64      263.45      4.20 o 
   4   4   4        5.70        4.04      2.70 o 
   5   4   4       49.78       53.79      2.86 o 
   6   4   4       11.77        4.96      3.91 o 
   7   4   4        1.97        0.00      4.48 o 
   0   5   4      524.06      489.06      5.14 o 
   1   5   4      147.90      145.17      2.86 o 
   2   5   4       53.18       55.55      2.09 o 
   3   5   4       85.39       76.57      2.71 o 
   4   5   4      182.68      177.46      4.14 o 
   5   5   4       13.14        9.84      3.56 o 
   6   5   4        1.74        0.00      3.77 o 
   0   6   4        9.93        8.98      1.43 o 
   1   6   4      135.49      130.50      3.19 o 
   2   6   4      159.71      155.23      3.68 o 
   3   6   4       22.83       23.61      1.84 o 
   4   6   4        9.79       14.48      1.89 o 
   5   6   4        0.21        6.14      2.92 o 
   6   6   4        5.89        5.87      3.80 o 
   0   7   4       65.36       65.27      2.65 o 
   1   7   4       52.06       53.35      2.44 o 
   2   7   4       69.04       69.39      2.90 o 
   3   7   4       30.59       32.41      2.36 o 
   4   7   4       51.61       53.87      3.14 o 
   5   7   4       17.49       13.74      2.52 o 
   0   8   4      124.12      124.37      3.64 o 
   1   8   4       14.83       10.06      3.17 o 
   2   8   4       10.89        9.95      3.30 o 
   3   8   4        1.95        0.00      3.28 o 
   4   8   4       24.34       25.65      2.88 o 
   5   8   4       13.63       13.81      2.60 o 
   0   9   4       17.31       15.57      2.20 o 
   1   9   4        0.63        0.26      2.95 o 
   2   9   4        4.57        4.29      3.22 o 
   3   9   4       10.73        3.78      3.98 o 
   4   9   4        0.38        0.00      3.90 o 
   0  10   4        7.99        2.47      3.33 o 
   1  10   4        8.85        4.22      2.09 o 
   2  10   4        0.87        0.00      3.37 o 
   2   0   5      362.06      335.21      3.47 o 
   3   0   5       26.59       24.17      1.30 o 
   4   0   5       33.50       35.76      1.78 o 
   5   0   5       34.50       35.52      2.40 o 
   6   0   5       57.35       55.00      3.17 o 
   7   0   5       21.22       15.18      4.48 o 
   0   1   5      413.60      356.47      2.98 o 
   1   1   5       53.52       54.09      1.32 o 
   2   1   5     1211.33     1166.90      6.79 o 
   3   1   5       63.65       69.34      1.94 o 
   4   1   5      100.39       98.02      2.77 o 
   5   1   5       12.36       12.10      1.90 o 
   6   1   5       95.76       82.68      5.09 o 
   7   1   5        5.54        4.97      3.93 o 
   0   2   5        2.89        3.06      0.62 o 
   1   2   5      585.17      584.53      4.44 o 
   2   2   5      517.10      551.64      4.76 o 
   3   2   5      120.93      115.10      2.57 o 
   4   2   5       71.70       65.40      2.44 o 
   5   2   5      125.12      131.92      3.78 o 
   6   2   5       76.88       76.08      3.62 o 
   7   2   5       47.85       50.63      4.76 o 
   0   3   5       84.46       79.57      1.78 o 
   1   3   5     1174.30     1170.15      7.11 o 
   2   3   5      142.68      144.44      2.64 o 
   3   3   5      186.62      182.52      3.31 o 
   4   3   5        2.98        0.00      2.35 o 
   5   3   5       10.46        8.90      3.65 o 
   6   3   5       92.58       89.92      4.95 o 
   7   3   5        5.04        0.74      4.29 o 
   0   4   5      168.42      158.36      2.75 o 
   1   4   5      158.48      164.29      2.87 o 
   2   4   5      189.13      202.15      3.39 o 
   3   4   5       84.48       78.83      2.59 o 
   4   4   5      168.02      160.62      3.78 o 
   5   4   5       44.45       53.03      2.94 o 
   6   4   5       21.74       16.85      2.50 o 
   0   5   5     1009.63     1050.40      8.06 o 
   1   5   5       72.15       74.14      2.17 o 
   2   5   5       26.45       23.00      1.62 o 
   3   5   5       39.72       34.49      1.96 o 
   4   5   5       40.39       41.47      2.50 o 
   5   5   5       24.01       23.73      2.51 o 
   6   5   5        5.45        7.65      2.21 o 
   0   6   5       54.86       54.86      2.17 o 
   1   6   5       34.75       37.73      1.91 o 
   2   6   5       20.91       24.07      1.69 o 
   3   6   5      182.14      174.68      4.06 o 
   4   6   5       77.69       74.67      3.37 o 
   5   6   5       31.07       28.53      2.51 o 
   6   6   5        6.20       10.03      2.07 o 
   0   7   5        1.88        0.00      2.60 o 
   1   7   5      172.31      161.02      3.82 o 
   2   7   5       51.20       53.88      3.01 o 
   3   7   5       53.97       52.05      2.95 o 
   4   7   5        9.02        4.01      3.73 o 
   5   7   5        0.76        0.00      3.31 o 
   0   8   5        1.35        0.15      2.76 o 
   1   8   5        6.12        6.40      1.85 o 
   2   8   5      110.83      115.41      3.82 o 
   3   8   5       57.66       58.84      3.09 o 
   4   8   5       22.42       23.51      2.60 o 
   0   9   5       13.74        9.90      3.10 o 
   1   9   5       14.95       15.25      2.32 o 
   2   9   5       65.93       62.99      3.37 o 
   3   9   5        4.33        2.11      3.43 o 
   1  10   5       11.27       11.03      2.23 o 
   2  10   5       20.30       20.16      2.48 o 
   0   0   6      429.45      368.68      3.24 o 
   2   0   6      553.16      531.85      4.59 o 
   3   0   6      425.10      425.95      4.76 o 
   4   0   6       10.20        7.01      2.60 o 
   5   0   6      535.15      599.93      7.55 o 
   6   0   6        0.01        0.00      3.96 o 
   7   0   6       10.97       13.37      4.22 o 
   0   1   6      649.12      618.51      4.34 o 
   1   1   6      798.64      775.87      5.17 o 
   2   1   6       27.83       28.78      1.36 o 
   3   1   6      166.08      178.01      3.11 o 
   4   1   6       36.80       38.55      2.03 o 
   5   1   6      128.06      134.32      3.99 o 
   6   1   6       37.62       32.64      4.49 o 
   7   1   6        7.92        1.53      4.25 o 
   0   2   6        2.43        3.63      0.64 o 
   1   2   6      310.41      300.01      3.32 o 
   2   2   6      203.54      214.55      3.12 o 
   3   2   6       10.45       10.11      1.30 o 
   4   2   6      104.88      107.00      3.01 o 
   5   2   6      229.20      252.68      5.08 o 
   6   2   6      202.05      189.71      5.15 o 
   7   2   6       40.45       36.74      5.06 o 
   0   3   6      213.31      191.95      2.82 o 
   1   3   6       48.32       54.76      1.63 o 
   2   3   6       11.96       14.31      1.24 o 
   3   3   6      486.19      522.11      5.65 o 
   4   3   6       77.63       77.06      2.84 o 
   5   3   6      154.35      166.03      4.31 o 
   6   3   6        9.11        7.61      3.67 o 
   7   3   6       18.27       13.94      2.73 o 
   0   4   6      108.18       98.04      2.38 o 
   1   4   6      271.63      270.43      3.76 o 
   2   4   6       30.82       28.21      1.54 o 
   3   4   6       30.11       28.87      1.74 o 
   4   4   6      177.94      178.16      4.15 o 
   5   4   6        2.27        1.38      3.17 o 
   6   4   6       28.56       25.74      2.65 o 
   0   5   6      373.99      410.73      5.00 o 
   1   5   6      134.21      134.34      3.02 o 
   2   5   6        0.71        3.73      1.88 o 
   3   5   6       29.85       26.54      1.84 o 
   4   5   6      136.19      136.95      4.02 o 
   5   5   6       13.76       17.93      2.32 o 
   6   5   6        0.59        4.93      3.23 o 
   0   6   6        9.99       14.34      1.49 o 
   1   6   6      131.16      125.01      3.11 o 
   2   6   6       20.69       24.60      1.88 o 
   3   6   6      290.79      273.66      5.17 o 
   4   6   6       12.17       11.48      1.86 o 
   5   6   6        0.28        5.16      2.81 o 
   6   6   6       16.54       17.16      2.52 o 
   0   7   6      257.06      247.43      4.82 o 
   1   7   6       16.63       19.15      1.81 o 
   2   7   6      256.82      258.76      5.32 o 
   3   7   6       61.40       66.14      3.15 o 
   4   7   6        7.23        8.86      3.34 o 
   5   7   6       11.25       11.68      3.48 o 
   0   8   6       11.37       11.38      1.96 o 
   1   8   6       43.42       45.82      2.64 o 
   2   8   6       79.70       77.55      3.39 o 
   3   8   6       49.45       39.47      2.69 o 
   4   8   6        2.32        0.00      3.88 o 
   0   9   6        0.04        0.00      2.91 o 
   1   9   6      125.29      128.06      4.38 o 
   2   9   6       47.11       52.38      3.11 o 
   3   9   6        7.91       12.71      3.18 o 
   1  10   6       15.06       19.60      2.31 o 
   2   0   7     7825.12     7594.92     91.65 o 
   3   0   7       96.74       90.20      2.34 o 
   4   0   7      249.28      268.15      4.48 o 
   5   0   7       16.85       17.49      2.48 o 
   6   0   7       39.94       37.31      4.22 o 
   7   0   7        0.03        0.00      4.36 o 
   0   1   7     1141.83     1172.47      6.64 o 
   1   1   7      285.18      264.65      3.11 o 
   2   1   7        7.48        6.88      1.00 o 
   3   1   7      142.56      137.80      2.86 o 
   4   1   7       29.13       35.61      2.10 o 
   5   1   7      740.55      809.20      9.11 o 
   6   1   7      402.02      396.23      8.85 o 
   7   1   7       38.08       29.31      4.81 o 
   0   2   7        0.93        0.81      1.35 o 
   1   2   7     3610.78     3649.29     14.11 o 
   2   2   7       72.46      101.88      2.40 o 
   3   2   7     1000.72     1060.14      8.00 o 
   4   2   7      254.33      254.53      4.81 o 
   5   2   7       43.82       50.62      2.74 o 
   6   2   7       20.38       21.38      2.48 o 
   7   2   7        4.61        7.66      3.71 o 
   0   3   7     3304.24     3252.53     14.32 o 
   1   3   7       23.17       26.17      1.39 o 
   2   3   7      133.39      134.63      2.79 o 
   3   3   7      301.77      288.08      4.33 o 
   4   3   7     1582.66     1606.78     11.95 o 
   5   3   7      387.46      441.78      7.15 o 
   6   3   7       10.28        8.09      2.12 o 
   7   3   7       74.37       62.34      6.04 o 
   0   4   7        3.90        3.55      1.77 o 
   1   4   7       57.44       50.99      1.86 o 
   2   4   7      373.27      376.87      4.88 o 
   3   4   7      387.64      377.00      5.42 o 
   4   4   7       15.73       19.56      2.07 o 
   5   4   7       74.92       76.35      3.42 o 
   6   4   7       27.59       26.03      2.89 o 
   0   5   7      286.48      298.38      4.51 o 
   1   5   7      181.82      187.94      3.56 o 
   2   5   7       91.12       93.36      2.75 o 
   3   5   7      163.69      162.88      3.92 o 
   4   5   7      500.19      530.06      7.57 o 
   5   5   7       45.43       46.23      2.91 o 
   6   5   7        3.23        2.70      4.05 o 
   0   6   7      195.33      197.15      4.03 o 
   1   6   7       19.10       16.80      1.78 o 
   2   6   7      195.20      182.01      4.00 o 
   3   6   7       47.75       46.63      2.69 o 
   4   6   7      174.90      187.43      4.78 o 
   5   6   7       32.89       32.90      2.96 o 
   0   7   7       15.45       18.11      1.82 o 
   1   7   7       40.80       41.60      2.44 o 
   2   7   7      174.03      171.74      4.26 o 
   3   7   7       94.91       93.13      3.79 o 
   4   7   7        8.85        5.54      3.61 o 
   5   7   7        2.48        4.39      3.24 o 
   0   8   7       16.17       20.58      1.93 o 
   1   8   7       78.64       78.69      3.24 o 
   2   8   7       38.38       43.65      2.65 o 
   3   8   7       30.86       31.65      2.48 o 
   4   8   7        1.52        5.88      3.36 o 
   0   9   7        0.01        0.64      3.06 o 
   1   9   7       30.53       34.95      2.58 o 
   2   9   7      166.50      169.20      5.11 o 
   3   9   7        9.76        2.30      3.84 o 
   1  10   7       18.16       19.49      2.63 o 
   0   0   8      174.89      162.03      2.54 o 
   2   0   8      293.23      291.60      3.75 o 
   3   0   8       75.72       86.20      2.41 o 
   4   0   8       19.44       22.39      1.77 o 
   5   0   8     1670.13     1886.69     14.27 o 
   6   0   8       59.16       57.60      4.54 o 
   7   0   8       12.62        7.67      4.01 o 
   0   1   8     1964.90     1837.86      9.17 o 
   1   1   8      251.48      269.93      3.41 o 
   2   1   8      105.53       90.40      2.36 o 
   3   1   8       42.47       44.12      1.86 o 
   4   1   8       70.57       71.90      2.61 o 
   5   1   8      269.43      293.26      5.70 o 
   6   1   8       82.35       79.75      5.24 o 
   7   1   8       39.42       37.44      5.07 o 
   0   2   8      325.96      327.07      3.73 o 
   1   2   8      200.64      217.62      3.14 o 
   2   2   8     1172.15     1259.73      8.43 o 
   3   2   8      144.86      134.59      2.99 o 
   4   2   8      595.47      616.27      7.16 o 
   5   2   8      475.20      527.74      7.76 o 
   6   2   8      501.00      483.24      9.83 o 
   7   2   8       27.99       34.85      4.51 o 
   0   3   8     1058.06     1099.90      7.54 o 
   1   3   8     1056.05     1126.47      7.78 o 
   2   3   8      245.11      224.16      3.75 o 
   3   3   8      114.65      107.75      2.85 o 
   4   3   8      268.17      293.84      5.26 o 
   5   3   8       59.20       64.60      4.50 o 
   6   3   8       84.29       74.71      5.63 o 
   0   4   8       25.16       25.32      1.50 o 
   1   4   8       21.16       20.73      1.60 o 
   2   4   8      224.02      223.67      3.94 o 
   3   4   8      446.96      424.22      5.82 o 
   4   4   8      822.07      823.22      9.07 o 
   5   4   8      173.02      187.08      5.02 o 
   6   4   8       45.55       48.11      3.28 o 
   0   5   8     1000.59      998.08      8.52 o 
   1   5   8      219.63      220.22      3.92 o 
   2   5   8       34.26       37.92      2.00 o 
   3   5   8       56.68       53.08      2.67 o 
   4   5   8       37.45       39.35      2.63 o 
   5   5   8       59.21       65.15      5.03 o 
   6   5   8        4.58        3.99      2.28 o 
   0   6   8       29.35       24.58      1.78 o 
   1   6   8      180.45      179.27      3.99 o 
   2   6   8       69.81       73.62      2.66 o 
   3   6   8      785.08      774.77      8.82 o 
   4   6   8       41.28       46.25      2.89 o 
   5   6   8       12.69       10.09      3.57 o 
   0   7   8       21.53       20.87      1.89 o 
   1   7   8       77.79       75.90      2.99 o 
   2   7   8       52.92       52.85      2.91 o 
   3   7   8       60.96       60.66      3.03 o 
   4   7   8        4.99        6.90      3.16 o 
   5   7   8        0.47        0.00      3.40 o 
   0   8   8       27.81       30.98      2.41 o 
   1   8   8       71.52       63.50      3.38 o 
   2   8   8      100.04      110.18      4.05 o 
   3   8   8       13.38       10.02      2.04 o 
   4   8   8       36.95       38.36      3.25 o 
   0   9   8       10.68       13.96      2.07 o 
   1   9   8       44.44       46.35      2.90 o 
   2   9   8       48.43       54.08      3.36 o 
   3   9   8       10.67       12.73      2.46 o 
   2   0   9     1071.08     1140.79      7.81 o 
   3   0   9      336.99      319.07      4.71 o 
   4   0   9        0.33        0.57      2.29 o 
   5   0   9      199.32      221.68      6.49 o 
   6   0   9       16.45        8.15      4.16 o 
   7   0   9        7.31        5.50      4.14 o 
   0   1   9      237.17      221.93      3.09 o 
   1   1   9       24.05       21.49      1.39 o 
   2   1   9      438.70      435.64      4.85 o 
   3   1   9       15.64       15.70      1.42 o 
   4   1   9       77.22       80.74      2.76 o 
   5   1   9      148.91      149.02      6.20 o 
   6   1   9      194.55      172.36      6.89 o 
   7   1   9        1.33        0.00      4.55 o 
   0   2   9       21.38       22.77      1.28 o 
   1   2   9      707.78      738.80      6.17 o 
   2   2   9       12.73       13.07      1.42 o 
   3   2   9       62.07       64.94      2.47 o 
   4   2   9      156.67      165.78      3.91 o 
   5   2   9       16.96       12.27      3.93 o 
   6   2   9       23.14       20.63      2.82 o 
   0   3   9       20.53       22.09      1.35 o 
   1   3   9      277.11      287.35      4.02 o 
   2   3   9      313.49      315.42      4.52 o 
   3   3   9        8.38        7.74      1.43 o 
   4   3   9      183.87      186.68      4.28 o 
   5   3   9       34.02       30.86      4.10 o 
   6   3   9      101.74      100.72      5.85 o 
   0   4   9       89.17       89.87      2.42 o 
   1   4   9       77.35       76.68      2.35 o 
   2   4   9        2.40        2.61      2.09 o 
   3   4   9       64.40       62.50      2.86 o 
   4   4   9      119.58      118.95      3.90 o 
   5   4   9       28.76       26.69      4.36 o 
   6   4   9       13.61        9.41      3.85 o 
   0   5   9      284.79      296.10      4.67 o 
   1   5   9      161.01      163.33      3.66 o 
   2   5   9       74.64       69.71      2.70 o 
   3   5   9      167.71      168.94      4.13 o 
   4   5   9       32.80       34.06      2.42 o 
   5   5   9        8.71       12.74      3.61 o 
   6   5   9       24.74       24.30      2.88 o 
   0   6   9       53.05       44.55      2.40 o 
   1   6   9        2.43        2.62      2.56 o 
   2   6   9       21.27       21.83      1.95 o 
   3   6   9      164.65      164.17      4.30 o 
   4   6   9       38.50       41.16      2.71 o 
   5   6   9       19.83       11.96      3.95 o 
   0   7   9       20.93       18.50      1.86 o 
   1   7   9      186.65      193.84      4.57 o 
   2   7   9       88.42       89.13      3.46 o 
   3   7   9      113.17      120.89      3.96 o 
   4   7   9        5.37        8.96      3.47 o 
   0   8   9       12.07       13.03      2.03 o 
   1   8   9       42.90       46.79      2.69 o 
   2   8   9       56.10       58.80      3.34 o 
   3   8   9        1.60        0.49      3.34 o 
   4   8   9       16.07       12.73      4.34 o 
   0   9   9       20.35       19.33      2.34 o 
   1   9   9        8.97       11.02      3.72 o 
   2   9   9       90.00       85.39      3.87 o 
   0   0  10      560.48      524.74      5.03 o 
   1   0  10      327.47      298.07      3.87 o 
   2   0  10       45.36       51.80      1.88 o 
   3   0  10      249.30      249.80      4.13 o 
   4   0  10        1.88        1.61      2.26 o 
   5   0  10       82.27       95.21      5.10 o 
   6   0  10       34.69       34.64      4.25 o 
  -3   1  10      118.44      124.65      2.86 o 
   0   1  10        2.53        2.17      1.44 o 
   1   1  10      110.06      117.04      2.51 o 
   2   1  10      137.38      143.32      3.03 o 
   3   1  10      118.43      116.76      3.03 o 
   4   1  10       40.07       37.68      2.20 o 
   5   1  10      117.91      130.50      5.26 o 
   6   1  10      114.84      115.61      5.91 o 
   0   2  10       63.59       66.31      2.02 o 
   1   2  10       70.76       74.59      2.11 o 
   2   2  10      350.15      372.95      4.87 o 
   3   2  10      231.39      234.25      4.13 o 
   4   2  10       99.31      104.65      3.31 o 
   5   2  10       56.14       63.84      3.15 o 
   6   2  10        9.20        0.88      4.30 o 
   0   3  10      130.40      143.17      2.94 o 
   1   3  10       15.32       16.09      1.45 o 
   2   3  10       21.48       21.40      1.55 o 
   3   3  10       37.97       40.34      2.06 o 
   4   3  10       16.36       17.01      2.03 o 
   5   3  10      111.02      125.80      4.16 o 
   6   3  10       48.87       47.90      4.99 o 
   0   4  10        4.17        3.04      1.93 o 
   1   4  10       87.89       88.29      2.58 o 
   2   4  10      152.90      141.39      3.44 o 
   3   4  10       12.50        5.80      3.02 o 
   4   4  10      149.72      161.17      4.24 o 
   5   4  10        7.72        7.74      1.96 o 
   6   4  10        0.37        1.20      3.61 o 
   0   5  10       18.32       13.85      1.62 o 
   1   5  10      120.63      126.23      3.42 o 
   2   5  10       63.54       64.25      2.54 o 
   3   5  10       20.52       22.53      1.98 o 
   4   5  10      202.02      208.56      5.15 o 
   5   5  10       22.20       25.90      2.63 o 
   0   6  10       79.02       83.19      2.88 o 
   1   6  10       18.11       18.64      1.89 o 
   2   6  10       29.30       31.18      2.23 o 
   3   6  10       42.11       41.78      2.73 o 
   4   6  10       14.74       11.22      3.78 o 
   5   6  10       13.72       10.34      2.43 o 
   0   7  10       29.33       28.75      2.08 o 
   1   7  10       13.87       16.53      2.10 o 
   2   7  10       21.39       23.10      2.21 o 
   3   7  10       75.68       76.19      3.34 o 
   4   7  10        3.37        3.83      3.36 o 
   0   8  10       17.65       18.13      2.14 o 
   1   8  10       12.85       11.57      1.99 o 
   2   8  10       27.25       25.26      2.69 o 
   3   8  10       23.28       24.16      3.90 o 
   0   9  10        1.07        0.00      3.38 o 
   1   9  10       25.88       23.23      2.44 o 
   2   9  10       17.57       17.30      2.56 o 
   1   0  11      222.64      211.95      3.52 o 
   2   0  11       33.74       36.79      1.80 o 
   3   0  11      161.82      162.83      3.51 o 
   4   0  11        1.42        0.00      2.85 o 
   5   0  11        2.50        2.57      3.07 o 
   6   0  11       36.39       29.41      2.83 o 
   0   1  11       99.46       87.58      2.27 o 
   1   1  11      351.36      338.41      4.47 o 
   2   1  11      264.57      264.90      4.18 o 
   3   1  11       61.08       61.37      2.52 o 
   4   1  11       47.26       46.61      2.57 o 
   5   1  11        8.90        8.99      3.31 o 
   6   1  11        0.68        0.00      3.82 o 
   0   2  11       61.55       64.43      2.11 o 
   1   2  11       85.16       74.51      2.38 o 
   2   2  11       38.01       36.23      2.02 o 
   3   2  11       53.04       49.99      2.19 o 
   4   2  11      101.79       98.25      3.36 o 
   5   2  11       68.42       77.69      3.23 o 
   6   2  11        0.80        1.02      3.43 o 
   0   3  11      105.08       99.16      2.59 o 
   1   3  11      204.02      192.25      3.60 o 
   2   3  11      142.93      136.03      3.27 o 
   3   3  11       15.21       12.53      1.68 o 
   4   3  11       22.02       14.90      3.51 o 
   5   3  11        1.38        3.00      3.35 o 
   6   3  11        0.36        0.00      4.23 o 
   0   4  11       63.99       74.37      2.50 o 
   1   4  11      115.78      119.65      3.13 o 
   2   4  11       52.27       55.37      2.47 o 
   3   4  11      126.93      128.61      3.45 o 
   4   4  11       32.73       31.23      2.53 o 
   5   4  11       68.50       77.02      3.50 o 
   6   4  11       31.77       33.81      3.36 o 
   0   5  11       78.60       79.21      2.74 o 
   1   5  11        7.80        7.60      1.43 o 
   2   5  11        0.54        0.14      2.68 o 
   3   5  11       13.19        9.01      1.97 o 
   4   5  11       18.46       14.97      3.68 o 
   5   5  11       18.79       19.73      2.58 o 
   0   6  11       11.92        9.79      1.75 o 
   1   6  11       26.36       24.25      2.32 o 
   2   6  11       26.05       25.54      2.11 o 
   3   6  11       55.48       51.09      3.03 o 
   4   6  11       53.25       56.88      3.17 o 
   5   6  11       12.83       11.33      3.87 o 
   0   7  11        0.49        0.00      2.56 o 
   1   7  11        1.73        2.00      2.73 o 
   2   7  11       15.21       12.51      1.96 o 
   3   7  11       19.56       18.22      2.37 o 
   4   7  11        3.71        1.21      3.64 o 
   0   8  11       15.26       16.17      2.10 o 
   1   8  11       24.47       26.65      2.48 o 
   2   8  11       12.01       11.07      2.13 o 
   3   8  11       56.79       61.36      3.22 o 
   0   9  11        0.39        0.00      3.39 o 
   1   9  11       10.95        7.70      2.33 o 
   0   0  12       21.85       23.54      1.66 o 
   1   0  12      163.51      159.04      3.21 o 
   2   0  12       48.11       47.57      2.06 o 
   3   0  12        8.74        7.27      2.49 o 
   4   0  12       16.51       21.60      1.93 o 
   5   0  12       22.94       30.07      2.48 o 
   6   0  12        0.90        1.02      3.20 o 
   0   1  12       14.20       10.84      1.25 o 
   1   1  12       54.73       51.01      1.94 o 
   2   1  12      110.03       96.73      2.73 o 
   3   1  12       92.88       90.20      2.87 o 
   4   1  12       24.71       17.67      3.21 o 
   5   1  12       15.59       19.08      2.39 o 
   6   1  12       18.32       12.73      4.29 o 
   0   2  12      368.93      350.43      4.83 o 
   1   2  12       18.83       19.43      1.48 o 
   2   2  12       40.77       42.54      2.22 o 
   3   2  12       39.84       34.66      2.53 o 
   4   2  12        6.31        3.83      1.60 o 
   5   2  12        6.08        8.71      2.00 o 
   6   2  12       14.41        8.39      4.26 o 
   0   3  12      213.54      226.84      4.00 o 
   1   3  12        8.70        2.53      2.25 o 
   2   3  12       92.86      101.19      2.83 o 
   3   3  12        7.53        9.03      1.65 o 
   4   3  12       31.04       31.14      3.58 o 
   5   3  12       70.53       77.13      5.04 o 
   6   3  12       18.19       12.08      4.65 o 
   0   4  12       64.90       68.02      2.49 o 
   1   4  12       40.65       52.51      2.34 o 
   2   4  12       67.70       70.08      2.66 o 
   3   4  12       77.95       75.11      2.92 o 
   4   4  12        3.34        2.23      3.00 o 
   5   4  12        6.98        9.05      2.50 o 
   0   5  12        1.97        0.00      2.21 o 
   1   5  12      133.22      138.75      3.84 o 
   2   5  12       89.49       91.38      3.21 o 
   3   5  12       59.71       66.23      3.05 o 
   4   5  12       15.89       13.25      3.43 o 
   5   5  12        8.83        0.00      5.02 o 
   0   6  12        7.97        5.78      2.65 o 
   1   6  12       12.04       12.02      1.62 o 
   2   6  12        1.84        4.12      2.54 o 
   3   6  12       30.54       34.25      2.43 o 
   4   6  12        5.94        0.00      4.29 o 
   0   7  12        0.33        1.63      2.52 o 
   1   7  12        9.75        6.62      1.86 o 
   2   7  12        0.76        1.28      3.06 o 
   3   7  12        2.50        0.00      3.77 o 
   4   7  12        0.10        0.00      3.78 o 
   0   8  12        3.92        0.00      3.41 o 
   1   8  12        2.50        5.07      3.05 o 
   2   8  12        2.74        0.00      3.31 o 
   1   0  13      946.21      918.26      8.21 o 
   2   0  13        0.35        0.80      2.00 o 
   3   0  13       51.89       49.29      2.46 o 
   4   0  13       32.12       31.84      2.33 o 
   5   0  13       26.59       33.09      2.60 o 
   6   0  13        0.00        1.66      3.40 o 
   0   1  13        3.75        2.92      2.33 o 
   1   1  13       69.44       67.07      2.36 o 
   2   1  13       10.19       10.82      1.48 o 
   3   1  13      202.05      195.78      4.12 o 
   4   1  13      106.61      109.99      3.59 o 
   5   1  13       17.69       19.16      2.45 o 
   6   1  13       13.29       11.70      3.88 o 
   0   2  13      424.70      423.56      5.44 o 
   1   2  13       56.88       53.88      2.17 o 
   2   2  13       33.60       35.08      1.97 o 
   3   2  13       21.14       20.20      1.91 o 
   4   2  13        4.63        7.74      1.76 o 
   5   2  13        5.33        2.35      3.70 o 
   6   2  13        9.98        9.34      3.96 o 
   0   3  13        1.65        4.35      1.17 o 
   1   3  13       98.97       99.00      3.13 o 
   2   3  13       70.81       71.07      2.74 o 
   3   3  13        8.94        6.73      2.65 o 
   4   3  13       53.00       56.53      3.05 o 
   5   3  13       43.47       42.08      4.65 o 
   0   4  13        9.14       10.72      1.38 o 
   1   4  13       15.53       14.26      1.78 o 
   2   4  13      130.00      121.08      3.60 o 
   3   4  13        8.43        9.55      3.23 o 
   4   4  13       52.49       59.04      3.15 o 
   5   4  13       54.18       70.12      5.29 o 
   0   5  13        9.39        6.93      2.71 o 
   1   5  13      112.34      114.69      3.56 o 
   2   5  13       79.00       77.57      3.15 o 
   3   5  13       18.29       19.77      2.33 o 
   4   5  13       11.66        9.45      2.43 o 
   5   5  13       39.05       48.18      3.39 o 
   0   6  13       17.77       13.76      2.16 o 
   1   6  13       35.48       35.13      2.39 o 
   2   6  13       69.12       67.81      3.14 o 
   3   6  13       55.72       62.90      3.10 o 
   4   6  13        3.65        4.49      3.57 o 
   0   7  13        0.00        2.71      2.62 o 
   1   7  13        0.14        0.00      2.92 o 
   2   7  13       73.59       79.72      3.49 o 
   3   7  13       43.37       43.93      3.19 o 
   0   8  13        1.54        5.12      2.62 o 
   1   8  13       13.61       16.01      2.35 o 
   2   8  13        5.33        8.24      2.13 o 
   0   0  14     2709.79     2655.39     15.28 o 
   1   0  14       38.82       33.98      2.12 o 
   2   0  14       51.67       52.56      2.39 o 
   3   0  14       10.11        9.69      1.61 o 
   4   0  14      136.78      125.16      3.99 o 
   5   0  14        7.67        2.36      4.09 o 
   0   1  14        0.55        0.00      2.75 o 
   1   1  14       44.40       39.35      2.14 o 
   2   1  14        4.93        5.69      2.61 o 
   3   1  14       18.36       14.27      1.78 o 
   4   1  14       50.22       48.35      2.92 o 
   5   1  14        0.62        0.00      3.72 o 
   0   2  14      440.39      430.98      5.80 o 
   1   2  14      534.47      531.12      6.49 o 
   2   2  14       23.23       25.66      2.01 o 
   3   2  14       13.67        9.30      1.74 o 
   4   2  14       49.59       48.36      2.85 o 
   5   2  14       22.46       28.80      2.46 o 
   0   3  14        1.86        0.00      2.76 o 
   1   3  14        6.40        4.73      2.79 o 
   2   3  14       38.21       42.95      2.38 o 
   3   3  14       37.63       34.91      2.36 o 
   4   3  14       51.69       56.99      3.17 o 
   5   3  14        1.84        0.00      4.01 o 
   0   4  14       24.93       26.79      2.18 o 
   1   4  14       59.09       50.72      2.63 o 
   2   4  14      162.76      167.61      4.19 o 
   3   4  14       48.87       43.86      2.65 o 
   4   4  14        0.24        2.37      3.05 o 
   5   4  14        6.46        7.73      3.96 o 
   0   5  14      148.26      133.06      3.85 o 
   1   5  14        0.21        2.87      2.56 o 
   2   5  14        7.26        0.00      3.29 o 
   3   5  14       61.92       63.03      3.43 o 
   4   5  14       12.65       19.69      2.54 o 
   0   6  14        3.67        3.33      1.84 o 
   1   6  14       26.48       28.05      2.55 o 
   2   6  14      107.54      103.98      3.88 o 
   3   6  14       73.87       76.88      3.81 o 
   4   6  14       51.08       46.72      3.61 o 
   0   7  14       22.48       15.01      4.04 o 
   1   7  14       26.66       25.20      2.67 o 
   2   7  14        3.70        1.40      3.12 o 
   3   7  14       36.72       43.97      3.29 o 
   0   8  14       13.88       13.20      2.37 o 
   1   8  14        8.28        8.49      2.20 o 
   1   0  15     1447.23     1428.84     11.20 o 
   2   0  15       16.48       13.73      1.85 o 
   3   0  15      267.39      219.94      4.78 o 
   4   0  15       41.97       44.48      3.06 o 
   5   0  15       13.97       10.41      3.42 o 
   0   1  15       49.71       47.07      2.70 o 
   1   1  15      217.93      218.37      4.45 o 
   2   1  15       46.69       48.10      2.54 o 
   3   1  15       31.90       32.56      2.42 o 
   4   1  15       33.79       37.43      3.74 o 
   5   1  15       26.69       23.15      4.10 o 
   0   2  15     1053.31     1107.84     10.16 o 
   1   2  15       97.85       90.86      3.39 o 
   2   2  15      256.58      232.95      4.78 o 
   3   2  15      154.54      138.06      4.03 o 
   4   2  15       51.76       43.84      2.94 o 
   5   2  15       29.99       37.59      4.90 o 
   0   3  15       55.05       48.99      2.75 o 
   1   3  15      417.40      444.36      6.48 o 
   2   3  15      278.61      286.48      5.48 o 
   3   3  15       21.84       19.89      2.10 o 
   4   3  15       21.07       23.95      2.30 o 
   5   3  15       41.31       52.67      3.64 o 
   0   4  15       25.35       31.82      2.15 o 
   1   4  15      176.54      169.46      4.70 o 
   2   4  15      229.14      217.24      5.17 o 
   3   4  15       14.03       14.17      2.12 o 
   4   4  15       17.60       21.84      2.62 o 
   0   5  15        0.41        0.00      3.06 o 
   1   5  15        2.29        0.93      2.91 o 
   2   5  15      131.71      151.68      4.82 o 
   3   5  15       77.08       86.94      3.70 o 
   4   5  15        3.38        3.20      3.47 o 
   0   6  15       92.26      104.38      3.74 o 
   1   6  15      124.13      120.26      4.11 o 
   2   6  15        0.18        1.15      3.26 o 
   3   6  15       32.33       29.36      2.80 o 
   0   7  15        1.56        0.00      3.51 o 
   1   7  15        7.23        9.47      2.04 o 
   2   7  15        9.99       13.30      2.34 o 
   0   0  16     2499.47     2563.72     16.22 o 
   1   0  16        0.26        0.00      3.46 o 
   2   0  16       12.61        8.85      2.69 o 
   3   0  16      165.32      150.56      4.18 o 
   4   0  16       23.92       14.01      3.90 o 
   5   0  16        0.00        3.30      2.92 o 
   0   1  16      113.56      118.03      3.61 o 
   1   1  16       29.83       27.88      2.14 o 
   2   1  16       39.48       41.83      2.54 o 
   3   1  16      113.37      103.62      3.64 o 
   4   1  16       99.71       91.66      4.86 o 
   5   1  16        1.55        0.00      3.66 o 
   0   2  16       37.75       33.36      2.48 o 
   1   2  16      964.98      957.55      9.62 o 
   2   2  16       66.05       66.69      2.97 o 
   3   2  16       32.83       28.53      3.67 o 
   4   2  16       26.21       24.15      2.67 o 
   0   3  16        0.14        0.00      2.93 o 
   1   3  16       85.00       82.82      3.13 o 
   2   3  16       33.46       23.32      3.83 o 
   3   3  16      100.83       95.30      3.54 o 
   4   3  16       28.51       33.55      2.67 o 
   0   4  16      224.93      225.15      5.09 o 
   1   4  16      169.56      169.93      4.51 o 
   2   4  16      233.04      222.47      5.45 o 
   3   4  16       32.24       27.21      2.69 o 
   4   4  16       14.17       16.25      2.50 o 
   0   5  16       59.31       60.85      2.89 o 
   1   5  16        2.99        2.61      3.12 o 
   2   5  16       71.55       61.56      3.24 o 
   3   5  16       10.60       12.45      2.12 o 
   0   6  16        9.54        7.21      2.29 o 
   1   6  16        5.38        9.20      2.09 o 
   2   6  16      158.33      163.27      4.87 o 
   0   7  16        1.65        0.00      3.46 o 
   1   7  16       25.76       29.98      2.52 o 
   1   0  17       82.40       81.31      3.05 o 
   2   0  17       29.77       30.43      2.27 o 
   3   0  17        4.77        4.02      2.91 o 
   4   0  17       51.04       49.25      4.33 o 
   0   1  17      460.68      448.73      6.65 o 
   1   1  17       54.39       53.07      2.66 o 
   2   1  17       45.54       48.32      2.59 o 
   3   1  17       20.97       14.85      3.64 o 
   4   1  17       11.87       11.18      3.42 o 
   0   2  17       85.91       85.71      3.25 o 
   1   2  17       45.87       48.12      2.80 o 
   2   2  17       13.73       13.29      1.91 o 
   3   2  17       51.19       48.88      2.91 o 
   4   2  17       14.27       15.37      2.46 o 
   0   3  17       41.50       39.66      2.36 o 
   1   3  17      107.89      107.90      3.68 o 
   2   3  17        4.97        8.73      1.78 o 
   3   3  17        2.79        1.14      3.23 o 
   4   3  17       54.52       58.34      3.36 o 
   0   4  17       15.07       13.19      2.09 o 
   1   4  17       36.16       39.37      2.65 o 
   2   4  17       91.97       83.98      3.65 o 
   3   4  17        2.06        2.90      2.84 o 
   0   5  17        9.18        6.89      3.49 o 
   1   5  17       17.85       23.28      2.36 o 
   2   5  17       53.85       53.90      3.35 o 
   3   5  17       11.40       13.69      2.21 o 
   0   6  17        0.00        0.00      3.10 o 
   1   6  17       28.92       27.38      2.48 o 
   2   6  17       17.63       12.73      3.93 o 
   0   0  18       22.15       24.14      2.12 o 
   1   0  18       14.23       16.04      2.16 o 
   2   0  18       10.88        8.29      1.94 o 
   3   0  18       44.32       44.07      2.71 o 
   4   0  18        0.01        0.00      3.24 o 
   0   1  18       95.58       88.90      3.47 o 
   1   1  18       99.11      103.88      3.74 o 
   2   1  18        0.23        3.84      2.37 o 
   3   1  18        2.45        3.83      3.08 o 
   4   1  18        0.94        0.00      3.47 o 
   0   2  18       41.21       46.32      2.69 o 
   1   2  18       89.03       88.97      3.43 o 
   2   2  18        2.04        2.28      2.73 o 
   3   2  18       22.11       14.98      4.09 o 
   4   2  18       18.09       17.46      3.72 o 
   0   3  18       61.51       65.27      3.33 o 
   1   3  18       16.24       16.66      2.21 o 
   2   3  18        7.06        9.12      2.05 o 
   3   3  18        4.74        7.96      2.01 o 
   0   4  18       46.16       41.92      3.07 o 
   1   4  18        2.99        4.87      2.70 o 
   2   4  18       40.84       44.20      3.01 o 
   3   4  18        9.43        8.68      3.27 o 
   0   5  18       12.43       15.17      2.32 o 
   1   5  18        9.47       10.36      2.05 o 
   2   5  18        9.43        5.90      3.95 o 
   1   0  19       17.45       21.95      3.12 o 
   2   0  19       10.60        7.95      2.03 o 
   3   0  19        0.07        0.91      3.11 o 
   0   1  19        4.90        6.96      3.07 o 
   1   1  19       20.69       24.90      2.23 o 
   2   1  19       10.85       11.00      3.05 o 
   3   1  19        4.19        3.88      3.32 o 
   0   2  19        7.76       12.03      1.97 o 
   1   2  19       22.46       22.19      2.31 o 
   2   2  19       47.19       50.88      3.01 o 
   3   2  19       14.54       14.51      2.61 o 
   0   3  19       12.78       12.85      2.02 o 
   1   3  19       12.72       10.68      2.18 o 
   2   3  19       44.50       42.26      2.87 o 
   0   4  19        3.18        9.92      1.84 o 
   1   4  19       30.92       35.62      2.99 o 
   2   4  19       12.41        9.93      3.62 o 
   0   5  19        9.89       11.54      2.13 o 
   0   0  20        3.03        2.50      2.78 o 
   1   0  20        0.01        0.00      3.15 o 
   2   0  20       28.48       36.59      4.05 o 
   0   1  20       71.45       74.97      3.32 o 
   1   1  20        0.83        2.26      2.73 o 
   2   1  20        1.25        0.00      3.38 o 
   0   2  20        1.83        0.00      2.99 o 
   1   2  20        2.75        6.02      3.11 o 
   2   2  20        6.04       11.33      1.92 o 
   0   3  20        1.02        0.00      3.41 o 
   1   3  20       33.12       31.16      2.52 o 
   0   4  20       16.89       21.95      2.42 o 
   1   0  21       34.20       40.73      3.15 o 
   0   1  21       19.28       18.86      2.67 o 
   1   1  21       42.47       46.46      3.21 o 
   0   2  21        2.58        4.34      3.25 o 
   1   2  21       12.59       13.83      2.43 o 
                                                 
